# Supplementary material for: Removal of a partial genomic duplication restores synaptic transmission and behavior in the MyosinVA mutant mouse Flailer
Source: BMC Biol. 2023 Nov 14;21:232. doi: 10.1186/s12915-023-01714-y (PMC10644554; doi:10.1186/s12915-023-01714-y)
Supplement: Supplementary file 3 — Additional file 3. Raw data. [file 12915_2023_1714_MOESM3_ESM.xlsx]

## Sheet: ICV
Seizures
WT	FL	FL1
0	29.59	0
0	23.55	0
0	29.32	0
0	30.21	0
0	26.33	0
0	23.42	0
0	30.21	0
0	28.78	0
0	20.32	0
Grooming
WT	FL	FL1
23.55	34.21	22.161
19.953	29.86	21.75
18.45	32.529	20.838
17.65	28.77	22.071
22.083	33.595	23.55
24.12	28.112	23.327
20.252	38.45	20.986
21.07	32.662	18.43
18.56	33.81	21.985
17.45	35.564	17.43
Open arms
WT	FL	FL1
68.3	15.23	24.15
63.776	6.54	27.067
50.23	28.443	68.591
26.745	24.22	38.136
23.22	8.43	30.137
58.54	6.334	36.29
55.87	30.55	28.405
26.7754	10.23	58.595
61.986	29.887	57.65
63.3	27.736	60.35
Light and dark latency to enter bright field
WT	FL	FL1
8.9	20.11	8.3
15.6	24.9	7.5
17.8	14.2	14
21	70.33	20.1
14.5	75	27.6
19.8	55.76	18.7
27.8	39.6	16
31.2	59.5	31.6
17.45	72.7	18.3
27.34	50.12	38
Light and dark crosses
WT	FL	FL1
20	8	12
12	6	15
9	9	14
15	4	16
18	12	9
7	5	12
13	4	16
8	3	7
10	11	9
15	9	11
Light and dark time in light field
WT	FL	FL1
41.2	15.2	22.8
37.4	15.6	38.8
32.3	19.4	32
42.1	18.4	28.9
18.5	30.8	30.8
48.5	25.6	35.8
24.9	13.7	33.7
37.7	16.3	19.3
31.22	16.4	54.5
42.21	23.2	22.5
Contextual fear conditioning
Baseline	Baseline	Baseline	24 h	24 h	24 h
WT	FL	FL CRISPR	WT	FL	FL CRISPR
2.5	2.1	8.3	32.71	17.182	28.714
2	8.2	2.5	29.55	16.836	26.498
2.2	2.3	3.1	37.2	4.092	35.284
6.1	3.2	7.4	28.99	11.242	43.106
2.4	3.91	6.32	35.67	15.23	46.23
7.3	3.5	5.91	25.22	7.23	25.67
3.4	2.5	2.32	41.823	11.32	31.34
2.6	1.8	2	31.24	15.23	29.88
8.2	7.82	7.2	40.76	2.221	45.22
2.6	7.7	1	31.21	23.22	21.43

## Sheet: Hippo
	Grooming
	WT	FL	FL1
	15.87	36.87	26.34
	10.23	30.21	29.22
	18.42	26.73	33.92
	17.22	27.11	36.23
	20.12	31.2	26.01
	12.667	35.98	24.33
	19.33	27.45	28.99
	14.23	33.41	30.92
	18.556	38.2	28.44
	21.3	29.81	27.45
	Open Arm
	WT	FL	FL1
	43.45	11.23	58.21
	38.21	23.56	43.65
	25.43	28.46	17.3
	41.54	10.92	15.6
	32.54	8.34	22.8
	22.78	21.43	55.32
	23.71	19.62	31.92
	46.92	17.723	12.43
	54.1	7.44	47.5
	56.43	5.13	53.46
	Light and dark latency to enter bright field
	WT	FL	FL1
	18	24	19
	22	54	12
	38	25	39
	13	52	18
	22	49	21
	13	29	21
	18	29	44
	15	63	22
	23	21	31
	26	40	12
	Light and dark time in light field
	WT	FL	FL1
	18.43	16.6667	19.1667
	42	19	31.1667
	47.8333	34.1667	15.8333
	42.1667	25	32.6667
	15.49	20.8333	23.89
	33	37	36
	58.2	31.1667	15.4
	13.2	13.45	12.62
	63.89	26.87	33.92
	61.28	12.73	31.25
	Light and dark crosses
	WT	FL	FL1
	6	5	26
	19	3	4
	8	7	14
	35	13	5
	5	3	3
	3	5	34
	27	4	31
	8	16	7
	32	5	6
	26	2	28
	Contextual fear conditioning
	Baseline	Baseline	Baseline	24 h	24 h	24 h
	WT	FL	FL CRISPR	WT	FL	FL CRISPR
	8.12	6.766	7.58	46.57	3.2	5.75
	5.23	8.426	5.89	25.4	5.8	31.5
	3.111	5.044	7.22	39.21	17.3	39.2
	9.12	10.21	4.22	55.78	15.2	4.65
	2.34	4.52	10.232	21.2	5.98	36.89
	12.11	11.23	2.3	37.92	18.3	28.77
	4.55	7.85	9.672	19.23	12	9.29
	10.332	3.55	8.153	49.23	2.89	32.59
	4.12	8.75	5.11	24.46	11.87	3.2
	3.81	4.22	7.34	20.76	3.48	36.88
